# Supplementary material for: Efficacy and Safety of Oral Factor XIa Inhibitors in Stroke Prevention: A Systematic Review and Meta-Analysis
Source: J Clin Med. 2023 Aug 26;12(17):5562. doi: 10.3390/jcm12175562 (PMC10488897; doi:10.3390/jcm12175562)
Supplement: Supplementary file 1 [file jcm-12-05562-s001.zip]

Archive with 1 entries (1 files):
- jcm-2484379-supplementary.pdf
